# Supplementary material for: A Metric-Based, Meta-Analytic Appraisal of Environmental Enrichment Efficacy in Captive Primates
Source: Animals (Basel). 2025 Mar 11;15(6):799. doi: 10.3390/ani15060799 (PMC11939658; doi:10.3390/ani15060799)
Supplement: Supplementary file 1 [file animals-15-00799-s001.zip]

Archive with 5 entries (5 files):
- Duncan&Pillay_TableS1.pdf
- Duncan&Pillay_TableS2.pdf
- Duncan&Pillay_TableS3.pdf
- Duncan&Pillay_TableS4.pdf
- Duncan&Pillay_TableS5.pdf
